# Supplementary material for: Repeated multi-domain cognitive training prevents cognitive decline, anxiety and amyloid pathology found in a mouse model of Alzheimer disease
Source: Commun Biol. 2023 Nov 10;6:1145. doi: 10.1038/s42003-023-05506-6 (PMC10638434; doi:10.1038/s42003-023-05506-6)
Supplement: Supplementary file 4 — Supplementary Data 1 [file 42003_2023_5506_MOESM4_ESM.xlsx]

## Sheet: Fig. 2
							Morris water maze
		Fig. 2b	Latency (sec)
				Mean										SEM
				Days										Days
			Geoups	1	2	3	4	5	6	7	8			1	2	3	4	5	6	7	8
			Control	39.6025	29.8125	30.3225	24.28	25.78	20.7475	18.11	13.225			2.36819	2.98289	3.84431	3.79519	1.74856	2.77067	2.96183	1.90759
			APP-NT	39.3475	46.8625	47.1725	37.4	44.5275	36.895	31.5375	33.3125			3.94061	3.69281	3.6458	3.53964	1.26846	4.45177	3.69129	3.25267
			APP-ST	39.0469	33.6688	32.125	36.3875	27.7125	26.675	21.5438	25.5156			2.56383	2.71488	3.13971	2.79029	2.33822	3.41568	2.78821	2.38984
			APP-MT	39.875	38.9643	39.4786	36.9357	28.4321	26.2179	16.0679	16.2857			3.25082	3.01665	4.687	5.16894	5.18172	4.20506	4.24403	5.83804
		Fig. 2d	% Thigmotaxis	Mean										SEM
				Days										Days
			Groups	1	2	3	4	5	6	7	8			1	2	3	4	5	6	7	8
			Control	21.6	14.94	14.96	11.753	12.548	13.26	12.87	14.612			3.366	2.557	3.358	1.566	2.964	2.807	2.067	1.537
			APP-NT	45.078	33.808	26.658	22.083	22.115	23.89	22.73	11.618			2.242	2.127	3.983	3.661	2.897	2.192	2.91	2.757
			APP-ST	7.725	12.166	18.094	16.034	18.053	13.316	11.709	9.803			0.864	1.918	4.109	5.401	4.585	1.623	1.96	1.542
			APP-MT	12.325	16.807	23.996	9.544	11.818	12.054	8.01	8.147			2.682	3.643	8.163	4.468	3.492	3.174	3.048	3.179
		Fig. 2e	Avgerage thigmotaxix across days						Fig. 2f									Fig. 2g
											Mean			SEM						Mean		SEM
			Groups	Mean		SEM				Groups	Target	Avg. of Other		Target	Avg. of Other				Groups	Avg proximity		Avg proximity
			Control	14.5678		2.03872				Control	37.41	20.8167		3.48854	3.67397				Control	0.439		0.00912262
			APP-NT	26.0391		1.83984				APP-NT	20.24	26.55		1.17419	1.23391				APP-NT	0.638		0.0172434
			APP-ST	13.3625		1.94875				APP-ST	28.0375	23.9333		2.80656	2.65838				APP-ST	0.5525		0.0409159
			APP-MT	12.8377		3.45809				APP-MT	35.8143	21.3333		2.97501	2.63326				APP-MT	0.485333		0.027025

## Sheet: Fig. 3
					Object recognition test										Fear Conditioning tests
			Fig. 3b	Investigation artio									Fig.3d	% Freezing
					Mean			SEM						Mean				SEM
				Groups	Familiar object	Novel object		Familiar object	Novel object					Groups	Tone test	Contextual test		Tone test	Contextual test
				Control	0.34872	0.65128		0.0353258	0.0353258					Control	79.6667	51.5		2.83061	3.46455
				APP-NT	0.528256	0.471744		0.0364431	0.0364431					APP-NT	45.3333	24.8333		2.94811	2.38889
				APP-ST	0.462389	0.537611		0.0351409	0.0351409					APP-ST	36.25	51.6667		5.28721	5.65194
				APP-MT	0.394597	0.605403		0.0409444	0.0409444					APP-MT	64.2857	53.5714		3.68856	4.2011

## Sheet: Fig. 4
				Fig. 4b	Amyloid β % area
						Mean			SEM
					Groups	Section: +1.94 mm	Section: -3.08 mm		Section: +1.94 mm	Section: -3.08 mm
					APP-NT	2.72525	1.9465		0.34819	0.173439
					APP-ST	1.725	1.85967		0.719184	0.611394
					APP-MT	1.252	0.679		0.0551188	0.13688
				Fig. 4ci	mPFC_Amyloid β % area
						Mean		SEM
					Groups	mPFC		mPFC
					APP-NT	0.23425		0.0600977
					APP-ST	0.183333		0.0273882
					APP-MT	0.166		0.0551936
				Fig. 4cii	HPC_Amyloid β % area
						Mean		SEM
					Groups	HPC		HPC
					APP-NT	0.55025		0.0741512
					APP-ST	0.487333		0.0344787
					APP-MT	0.196333		0.0591843
				Fig. 4ciii	RSA_Amyloid β % area
						Mean		SEM
					Groups	RSA		RSA
					APP-NT	0.291		0.0368081
					APP-ST	0.176333		0.049881
					APP-MT	0.102367		0.0401389
				Fig. 4civ	PRhC_Amyloid β % area
						Mean		SEM
					Groups	PRhC		PhRC
					APP-NT	0.0445		0.00357071
					APP-ST	0.0366667		0.00643774
					APP-MT	0.0172667		0.00364981
				Fig. 4cv	CAA_Amyloid β % area
						Mean		SEM
					Groups	CAA		CAA
					APP-NT	0.125		0.0256158
					APP-ST	0.111667		0.0150702
					APP-MT	0.0563333		0.00440959
				Fig. 4e	MSDB_Amyloid plaques number
						Mean		SEM
					Groups	MSDB		MSDB
					APP-NT	209.5		11.02
					APP-ST	122.67		9.9
					APP-MT	9.75		3.32
				Fig. 4f	MSDB_Amyloid β % area
						Mean		SEM
					Groups	MSDB		MSDB
					APP-NT	0.21		0.03
					APP-ST	0.13		0.01
					APP-MT	0.02		0.01

## Sheet: Fig. 5
			Fig. 5b	IBA-1 % area
					Mean			SEM
				Groups	Section: +1.94 mm	Section: -3.08 mm		Section: +1.94 mm	Section: -3.08 mm
				Control	0.0038	0.0054		0.000734847	0.00132665
				APP-NT	0.165	0.14475		0.0579526	0.0554532
				APP-ST	0.0276667	0.0586667		0.00990511	0.0212629
				APP-MT	0.017	0.0153333		0.0125033	0.00683943
			Fig. 5ci	mPFC_IBA-1 % area
					Mean		SEM
				Groups	mPFC		mPFC
				Control	0.0026		0.000678233
				APP-NT	0.0285		0.00839146
				APP-ST	0.008		0.003
				APP-MT	0.00633333		0.00384419
			Fig. 5cii	HPC_IBA-1 % area
					Mean		SEM
				Groups	HPC		HPC
				Control	0.0014		0.000244949
				APP-NT	0.03175		0.00832041
				APP-ST	0.0226667		0.00581187
				APP-MT	0.011		0.00608276
			Fig. 5ciii	RSA_IBA-1 % area
					Mean		SEM
				Groups	RSA		RSA
				Control	0.0016		0.000244949
				APP-NT	0.0125		0.00520416
				APP-ST	0.00766667		0.0024037
				APP-MT	0.00166667		0.000666667
			Fig. 5civ	PRhC_IBA-1 % area
					Mean		SEM
				Groups	PRhC		PRhC
				Control	0.0022		0.000583095
				APP-NT	0.014		0.00238048
				APP-ST	0.012		0.00585947
				APP-MT	0.00266667		0.00120185
			Fig. 5cv	CAA_IBA-1 % area
					Mean		SEM
				Groups	CAA		CAA
				Control	0.0024		0.000509902
				APP-NT	0.0215		0.00409268
				APP-ST	0.00733333		0.00233333
				APP-MT	0.007		0.00450925
			Fig. 5e	MSDB_IBA-1 number
					Mean		SEM
				Groups	MSDB		MSDB
				Control	17.2		2.35
				APP-NT	191		15.64
				APP-ST	160.67		25.31
				APP-MT	47.25		6.49
			Fig. 5f	MSDB_IBA-1 % area
					Mean		SEM
				Groups	MSDB		MSDB
				Control	0.003		0.001
				APP-NT	0.155		0.023
				APP-ST	0.084		0.039
				APP-MT	0.004		0.001

## Sheet: Fig. 6
				Fig. 6b	ChAT Positive Cell
						Mean		SEM
					Groups	MSDB		MSDB
					Control	156.12		12.6006
					APP-NT	93.725		7.87796
					APP-ST	103.867		8.76077
					APP-MT	151.7		9.84886

## Sheet: Supplementary Fig. 1
									Morris water maze
				Supplementary Fig. 1		Swim speed (m/s)
							Mean										SEM
							Days										Days
						Groups	1	2	3	4	5	6	7	8			1	2	3	4	5	6	7	8
						Control	0.1915	0.18975	0.18725	0.19025	0.1925	0.182	0.20025	0.20075			0.00436527	0.00696669	0.00679512	0.0073357	0.00801907	0.00594886	0.00634046	0.0073697
						APP-NT	0.1955	0.17625	0.19225	0.196	0.203	0.191	0.2045	0.204			0.00491313	0.00657489	0.00514309	0.00753879	0.00514782	0.00629374	0.00315788	0.00418662
						APP-ST	0.184063	0.174062	0.178437	0.184688	0.195937	0.200313	0.191875	0.209687			0.00754359	0.00495375	0.00523845	0.00653694	0.00770461	0.00643368	0.00743649	0.00701461
						APP-MT	0.182143	0.1725	0.173571	0.177143	0.172143	0.176071	0.175357	0.183214			0.00675746	0.00665922	0.00725507	0.00804431	0.00730762	0.0123184	0.0105423	0.0107835

## Sheet: Supplementary Fig. 2
							Object recognition test												Object recognition test
			Supplementary Fig. 2a													Supplementary Fig. 2b
						Exploration time (sec)													Exploration time (sec)
						Mean			SEM										Mean			SEM
					Groups	Familiar object 1	Familiar object 2		Familiar object 1	Familiar object 2								Groups	Familiar object 1	Novel Object		Familiar object	Novel Object
					Control	18.414	19.181		1.35317	0.667429								Control	6.332	12.305		0.627088	1.2837
					APP-NT	16.986	17.878		1.80471	1.04757								APP-NT	11.378	9.9		1.45343	1.13906
					APP-ST	5.02875	4.30375		0.369814	0.26878								APP-ST	4.08	4.655		0.781514	0.702208
					APP-MT	19.3471	16.8429		3.01732	1.79816								APP-MT	8.50857	11.0671		2.68435	2.07604
